# Supplementary material for: Interactions among Redox Regulators and the CtrA Phosphorelay in Dinoroseobacter shibae and Rhodobacter capsulatus
Source: Microorganisms. 2020 Apr 14;8(4):562. doi: 10.3390/microorganisms8040562 (PMC7232146; doi:10.3390/microorganisms8040562)
Supplement: Supplementary file 1 [file microorganisms-08-00562-s001.zip]

Archive with 3 entries (2 files):
- microorganisms-756869-supplementary - Copy/
- microorganisms-756869-supplementary - Copy/Supplementary Figures.docx
- microorganisms-756869-supplementary - Copy/Supplementary Table S1.xlsx
