# Supplementary material for: Interactions among Redox Regulators and the CtrA Phosphorelay in Dinoroseobacter shibae and Rhodobacter capsulatus
Source: Microorganisms. 2020 Apr 14;8(4):562. doi: 10.3390/microorganisms8040562 (PMC7232146; doi:10.3390/microorganisms8040562)
Supplement: Supplementary file 1 [file microorganisms-08-00562-s001.zip › microorganisms-756869-supplementary - Copy/Supplementary Table S1.xlsx]

## Sheet: Dinoroseobacter shibae
Table S1. Assignment of genes into functional categories (part 1, Dinoroseobacter shibae).
Locus Tag	Gene name	Description	Group
Dshi_0329	pde1	phosphodiesterase	C-di-GMP
Dshi_2814	dgc1	Diguanylatecyclase	C-di-GMP
Dshi_2815	hnox	heme NO-binding protein	C-di-GMP
Dshi_2820	dgc2	Diguanylatecyclase	C-di-GMP
Dshi_3065	pde2	Phosphodiesterase EAL	C-di-GMP
Dshi_1387	clpX	protease	clpX
Dshi_1138	dprA	recombination	Competence
Dshi_1352		TfoX domain-containing protein	Competence
Dshi_1643	recA	recombination	Competence
Dshi_1804	comE	DNA binding protein	Competence
Dshi_2100		putative integrase	Competence
Dshi_2828	comM	competence	Competence
Dshi_3500	comF	competence	Competence
Dshi_3569	radC	recombination	Competence
Dshi_0660	fnrL		Crp/Fnr
Dshi_1470	chpt	phosphotransferase	Crp/Fnr
Dshi_1508	ctrA	transcriptional regulator	Crp/Fnr
Dshi_1644	cckA	histidin kinase	Crp/Fnr
Dshi_1893	ccsA	histidin kinase	Crp/Fnr
Dshi_3189	dnrD		Crp/Fnr
Dshi_3191	dnrE		Crp/Fnr
Dshi_3270	dnrF		Crp/Fnr
Dshi_3346	divL	multi-sensor hybrid histidine kinase	divL
Dshi_3433	divL	putative PAS/PAC-sensor protein	divL
Dshi_1409	fliM	flagellar motor switch protein	Flagella
Dshi_1845	fliG	putative flagellar motor switch protein	Flagella
Dshi_3246	flil	flagellum-specific ATP synthase	Flagella
Dshi_3247	flgB	flagellar basal body rod protein	Flagella
Dshi_3248	flgC	flagellar basal body rod protein	Flagella
Dshi_3249	fliE	flagellar hook-basal body protein	Flagella
Dshi_3250	fliQ	flagellar biosynthetic protein	Flagella
Dshi_3251	flgF	flagellar basal body rod protein	Flagella
Dshi_3252	flgG	flagellar basal body rod protein	Flagella
Dshi_3253	flgA	flagellar basal body P-ring biosynthesis protein	Flagella
Dshi_3254	flgH	flagellar basal body L-ring protein	Flagella
Dshi_3255	fliL	flagellar basal body-associated protein	Flagella
Dshi_3256	flhB	flagellar biosynthesis protein	Flagella
Dshi_3257	fliR	flagellar biosynthesis protein	Flagella
Dshi_3258	flhA	flagellar biosynthesis protein	Flagella
Dshi_3259		hypothetical protein	Flagella
Dshi_3260	motA	flagellar motor protein	Flagella
Dshi_3261	flbB	hypothetical protein	Flagella
Dshi_3262		hypothetical protein	Flagella
Dshi_3263	fliL	flagellar basal body-associated protein	Flagella
Dshi_3264	fliF	flagellar MS-ring protein	Flagella
Dshi_3265	fliH	flagellar biosynthesis protein	Flagella
Dshi_3266	fliN	flagellar motor switch protein	Flagella
Dshi_3267	fliP	flagellar biosynthesis protein	Flagella
Dshi_3358	flgF	hypothetical protein	Flagella
Dshi_3359	flbT	flagellar biosynthesis repressor	Flagella
Dshi_3360	flaF	flagellar biosynthesis regulatory protein	Flagella
Dshi_3361	fliC	flagellin	Flagella
Dshi_3362		hypothetical protein	Flagella
Dshi_3363	flgJ	putative flagellar protein	Flagella
Dshi_3364	fliK	putative flagellar hook-length control protein	Flagella
Dshi_3365	flgD	flagellar basal body rod modification protein	Flagella
Dshi_3376	flgI	flagellar basal body P-ring protein	Flagella
Dshi_3377	flgL	flagellar hook-associated protein	Flagella
Dshi_3378	flgK	flagellar hook-associated protein	Flagella
Dshi_3379	flgE	flagellar hook protein	Flagella
Dshi_3380	motB	chemotaxis protein	Flagella
Dshi_1584	gafA	hypothetical protein	gafA
Dshi_1585		hypothetical protein	gafA
Dshi_1755		tRNA pseudouridine synthase B	GTA
Dshi_1756		Holin of 3TMs, for gene-transfer release	GTA
Dshi_1757		peptidoglycan-binding protein	GTA
Dshi_2018		conserved hypothetical protein	GTA
Dshi_2162		conserved hypothetical protein	GTA
Dshi_2163		hypothetical protein	GTA
Dshi_2164		peptidase	GTA
Dshi_2165		hypothetical protein	GTA
Dshi_2166		TIGR02217 family protein	GTA
Dshi_2167		tail protein	GTA
Dshi_2168		phage tail assembly protein	GTA
Dshi_2169		gene transfer agent family protein	GTA
Dshi_2170		phage major tail protein, TP901-1 family	GTA
Dshi_2171		DUF3168 domain-containing protein	GTA
Dshi_2172		head-tail adaptor protein	GTA
Dshi_2173		hypothetical protein	GTA
Dshi_2174	g5	putative phage major capsid protein	GTA
Dshi_2175		putative phage prohead protease	GTA
Dshi_2176		hypothetical protein	GTA
Dshi_2177		putative phage portal protein, in R. lobularis GTA portal protein	GTA
Dshi_2178		Terminase large Subunit	GTA
Dshi_2210		hypothetical protein	GTA
Dshi_1803	lexA	master regulator	LexA
Dshi_1120	ATPase	Type II secretion locus	Pilus
Dshi_1124	tadC	type II secretion system protein	Pilus
Dshi_1125	tadB	type II secretion system protein	Pilus
Dshi_1126	tadF	type II secretion system protein E	Pilus
Dshi_1127	tadE	response regulator receiver protein	Pilus
Dshi_1130	tadB	SAF domain-containing protein, pilus assembly protein	Pilus
Dshi_1131		pilus assembly protein	Pilus
Dshi_1132		pilus assembly protein	Pilus
Dshi_2267	tadG	hypothetical protein	Pilus
Dshi_2268	tadE	pilus assembly protein	Pilus
Dshi_2269	tadG	pilus assembly protein	Pilus
Dshi_2638		pilus assembly protein	Pilus
Dshi_0311	luxR1	transcriptional regulator	QS
Dshi_2851	luxI2	autoinducer synthetase	QS
Dshi_2852	luxR2	transcriptional regulator	QS
Dshi_4067	luxB	transcriptional regulator	QS
Dshi_4152	luxI3	autoinducer synthesis protein	QS
Dshi_0072	rsbW	sigma-factor- antagonist	rbaV/W
Dshi_0073	rsbV	sigma-factor- antagonist repressor	rbaV/W

## Sheet: D. shibae denitrifcation genes
Table S1. Assignment of genes into functional categories (part 2, Dinoroseobacter shibae denitrification genes).
Locus Tag	Gene name	Description	Group
Dshi_3160		nap	Denitrification
Dshi_3161		nap	Denitrification
Dshi_3162	napB	nap	Denitrification
Dshi_3163		nap	Denitrification
Dshi_3164	napG	nap	Denitrification
Dshi_3165	napA	nap	Denitrification
Dshi_3166	napD	nap	Denitrification
Dshi_3167		nap	Denitrification
Dshi_3170		nir	Denitrification
Dshi_3171		nir	Denitrification
Dshi_3172		nir	Denitrification
Dshi_3173		nir	Denitrification
Dshi_3174		nir	Denitrification
Dshi_3175		nir	Denitrification
Dshi_3176		nir	Denitrification
Dshi_3177		nir	Denitrification
Dshi_3178		nir	Denitrification
Dshi_3179		nir	Denitrification
Dshi_3180		nir	Denitrification
Dshi_3181	nosR	nor	Denitrification
Dshi_3182		nor	Denitrification
Dshi_3183	nor	nor	Denitrification
Dshi_3184	nor	nor	Denitrification
Dshi_3185	nor	nor	Denitrification
Dshi_3186	nor	nor	Denitrification
Dshi_3187	nor	nor	Denitrification
Dshi_3188	nor	nor	Denitrification
Dshi_3192		nos	Denitrification
Dshi_3193	nosR	nos	Denitrification
Dshi_3194		nos	Denitrification
Dshi_3195		nos	Denitrification
Dshi_3196		nos	Denitrification
Dshi_3197		nos	Denitrification
Dshi_3198		nos	Denitrification
Dshi_3199	nosX	nos	Denitrification
Dshi_3189	dnrD	Regulator	Denitrification
Dshi_3191	dnrE	Regulator	Denitrification
Dshi_3168			Denitrification
Dshi_3169			Denitrification
Dshi_3190	hemA3		Denitrification

## Sheet: Rhodobacter capsulatus
Table S1. Assignment of genes into functional categories (part 3, Rhodobacter capsulatus).
Locus Tag	Gene name	Description	Group
RCAP_rcc02075		PAS/PAC sensor domain-containing protein	C-di-GMP
RCAP_rcc02076		diguanylate cyclase/phosphodiesterase	C-di-GMP
RCAP_rcc02121		PAS domain/exonuclease domain-containing protein	C-di-GMP
RCAP_rcc02188		diguanylate cyclase/phosphodiesterase	C-di-GMP
RCAP_rcc00346		diguanylate cyclase/phosphodiesterase	C-di-GMP
RCAP_rcc00558		diguanylate cyclase/phosphodiesterase	C-di-GMP
RCAP_rcc00620		response regulator receiver modulated diguanylate cyclase/phosphodiester	C-di-GMP
RCAP_rcc00643		diguanylate cyclase/phosphodiesterase	C-di-GMP
RCAP_rcc00645		diguanylate cyclase/phosphodiesterase	C-di-GMP
RCAP_rcc00783		diguanylate cyclase/phosphodiesterase	C-di-GMP
RCAP_rcc01020		diguanylate cyclase/phosphodiesterase	C-di-GMP
RCAP_rcc01110		diguanylate cyclase/phosphodiesterase	C-di-GMP
RCAP_rcc02454		PAS domain-containing protein	C-di-GMP
RCAP_rcc02519		diguanylate cyclase/phosphodiesterase	C-di-GMP
RCAP_rcc02539		diguanylate cyclase/phosphodiesterase	C-di-GMP
RCAP_rcc02540		diguanylate cyclase/phosphodiesterase	C-di-GMP
RCAP_rcc02629		diguanylate cyclase/phosphodiesterase	C-di-GMP
RCAP_rcc02630	HNOX	heme NO binding domain-containing protein	C-di-GMP
RCAP_rcc02634		response regulator receiver modulated diguanylate cyclase/phosphodiester	C-di-GMP
RCAP_rcc02856		PAS/PAC sensor domain-containing protein	C-di-GMP
RCAP_rcc02857		diguanylate cyclase/phosphodiesterase	C-di-GMP
RCAP_rcc02862		cyclic nucleotide-binding domain	C-di-GMP
RCAP_rcc02864		PAS domain/exonuclease domain-containing protein	C-di-GMP
RCAP_rcc03005		diguanylate cyclase/phosphodiesterase	C-di-GMP
RCAP_rcc03176		PAS/PAC sensor domain-containing protein	C-di-GMP
RCAP_rcc03177		EAL domain-containing protein	C-di-GMP
RCAP_rcc03301		diguanylate cyclase/phosphodiesterase	C-di-GMP
rcp00117		CyclicdiGMP	C-di-GMP
rcp00137		CyclicdiGMP	C-di-GMP
RCAP_rcc03098	drpA	DNA protecting protein DprA	Comp/Recomb
RCAP_rcc00197	comF	competence protein F	Comp/Recomb
RCAP_rcc00222	radC	DNA repair protein RadC	Comp/Recomb
RCAP_rcc00460	comM	competence protein ComM	Comp/Recomb
RCAP_rcc02362	comEC	competence protein	Comp/Recomb
RCAP_rcc01364	cckA	signal transduction histidine kinase	CtrA phosphorelay
RCAP_rcc01663	ctrA	cell cycle transcriptional regulator CtrA	CtrA phosphorelay
RCAP_rcc02545	ccsA	sensor histidine kinase/response regulator receiver protein	CtrA phosphorelay
RCAP_rcc03000	ChpT	conserved hypothetical protein	CtrA phosphorelay
RCAP_rcc00042	divL	PAS/PAC sensor domain protein	divL
RCAP_rcc00006	motB	chemotaxis protein MotB	Flagella
RCAP_rcc00007	flgE	flagellar hook protein FlgE	Flagella
RCAP_rcc00008	flgK	flagellar hook-associated protein FlgK	Flagella
RCAP_rcc00009	flgL	flagellar hook-associated protein FlgL	Flagella
RCAP_rcc00010	flgI	flagellar P-ring protein FlgI	Flagella
RCAP_rcc00056	flhA	flagellar biosynthesis protein FlhA	Flagella
RCAP_rcc00057	fliR	flagellar biosynthetic protein FliR	Flagella
RCAP_rcc00058	flhB	flagellar biosynthetic protein FlhB	Flagella
RCAP_rcc03512	fliL2	flagellar basal body-associated protein FliL	Flagella
RCAP_rcc03513	flgH	flagellar L-ring protein FlgH	Flagella
RCAP_rcc03514	flgA	flagella basal body P-ring formation protein FlgA	Flagella
RCAP_rcc03515	flgG	flagellar basal-body rod protein FlgG	Flagella
RCAP_rcc03516	flgF	flagellar basal-body rod protein FlgF	Flagella
RCAP_rcc03517	fliQ	flagellar biosynthetic protein FliQ	Flagella
RCAP_rcc03518	fliE	flagellar hook-basal body complex protein FliE	Flagella
RCAP_rcc03519	flgC	flagellar basal-body rod protein FlgC	Flagella
RCAP_rcc03520	flgB	flagellar basal-body rod protein; FlgB	Flagella
RCAP_rcc03521	fliI	flagellar protein export ATPase FliI	Flagella
RCAP_rcc03522		flagellar protein, putative	Flagella
RCAP_rcc03523	flbT	flagellin synthesis repressor protein FlbT, putative	Flagella
RCAP_rcc03524	flaF	flagellar FlaF family protein	Flagella
RCAP_rcc03525	flaA	flagellin protein	Flagella
RCAP_rcc03527	flgJ	flagellar protein FlgJ, putative	Flagella
RCAP_rcc03529	flgD	flagellar hook capping protein	Flagella
RCAP_rcc01051	gvpN	gas vesicle protein GvpN	Gas vesicles
RCAP_rcc01052		conserved hypothetical protein	Gas vesicles
RCAP_rcc01053	gvpO	gas vesicle protein GvpO	Gas vesicles
RCAP_rcc01054	gvpJ	gas vesicle protein GvpJ	Gas vesicles
RCAP_rcc01055		conserved hypothetical protein	Gas vesicles
RCAP_rcc01056	GvpL/GvpF	gas vesicle synthesis protein GvpL/GvpF	Gas vesicles
RCAP_rcc01057	gvpG	gas vesicle protein GvpG	Gas vesicles
RCAP_rcc01058	GvpL/GvpF	gas vesicle synthesis protein GvpL/GvpF	Gas vesicles
RCAP_rcc01059	GvpL/GvpF	gas vesicle synthesis protein GvpL/GvpF	Gas vesicles
RCAP_rcc01060	GvpA	gas vesicle protein GvpA	Gas vesicles
RCAP_rcc01061		conserved hypothetical protein	Gas vesicles
RCAP_rcc01062	gvpK	gas vesicle protein GvpK	Gas vesicles
RCAP_rcc01066	pyp	photoactive yellow protein	Gas vesicles
RCAP_rcc01073	gvpA	gas vesicle protein GvpA	Gas vesicles
RCAP_rcc00555		EndolysinHolin	GTA
RCAP_rcc00556		EndolysinHolin	GTA
RCAP_rcc01079	ghsA	tail fibre	GTA
RCAP_rcc01080	ghsB	tail fibre	GTA
RCAP_rcc01682		Terminase small subunit	GTA
RCAP_rcc01683		Terminase large subunit	GTA
RCAP_rcc01684		phage portal protein, HK97 family	GTA
RCAP_rcc01685			GTA
RCAP_rcc01686		Prohead protease	GTA
RCAP_rcc01687	mcp	major capsid protein	GTA
RCAP_rcc01688			GTA
RCAP_rcc01689		head tail adapter	GTA
RCAP_rcc01690			GTA
RCAP_rcc01691		major tail protein	GTA
RCAP_rcc01692			GTA
RCAP_rcc01693			GTA
RCAP_rcc01694		Tail tape fibre	GTA
RCAP_rcc01695			GTA
RCAP_rcc01696			GTA
RCAP_rcc01697		Cell wall peptidase	GTA
RCAP_rcc01698			GTA
RCAP_rcc03323	rsbV	anti-sigma-factor antagonist	GTA
RCAP_rcc03324	rsbW	anti-sigma regulatory factor	GTA
RCAP_rcc02361	lexA	LexA repressor	lexA
RCAP_rcc00328	gtaR	autoinducer-binding transcriptional regulator, LuxR family	QS
RCAP_rcc00329	gtaI	autoinducer synthesis protein	QS
RCAP_rcc00043	regB	putative Crp/Fnr regulator genes
RCAP_rcc00044	senC	putative Crp/Fnr regulator genes
RCAP_rcc00045	regA1	putative Crp/Fnr regulator genes
RCAP_rcc00574		putative Crp/Fnr regulator genes
RCAP_rcc00667	ppaA	putative Crp/Fnr regulator genes
RCAP_rcc00668	ppsR	putative Crp/Fnr regulator genes
RCAP_rcc01361		putative Crp/Fnr regulator genes
RCAP_rcc01561		putative Crp/Fnr regulator genes
RCAP_rcc02493	fnrL	putative Crp/Fnr regulator genes	Crp/Fnr
RCAP_rcc03255		putative Crp/Fnr regulator genes
RCAP_rcp00107		putative Crp/Fnr regulator genes
